# Supplementary material for: Cyclosporin A-Based PROTACs Can Deplete Abundant Cellular Cyclophilin A without Suppressing T Cell Activation
Source: Molecules. 2024 Jun 11;29(12):2779. doi: 10.3390/molecules29122779 (PMC11206246; doi:10.3390/molecules29122779)
Supplement: Supplementary file 1 [file molecules-29-02779-s001.zip]

Archive with 1 entries (1 files):
- molecules-2971978-supplementary.pdf
